# Supplementary material for: Ambra1 spatially regulates Src activity and Src/FAK-mediated cancer cell invasion via trafficking networks
Source: eLife. 2017 Mar 31;6:e23172. doi: 10.7554/eLife.23172 (PMC5376188; doi:10.7554/eLife.23172)
Supplement: Figure 1—source data 1. — COSTES mean and s.d. values for Figure 1D–F are shown. DOI: http://dx.doi.org/10.7554/eLife.23172.004 [file elife-23172-fig1-data1.xlsx]

## Sheet: Sheet1
Figure 1D	COSTES
	mean	s.d.
FAK-WT	0.576333	0.0380307
FAK -/-	0.479	0.0523259
Figure 1E	COSTES
FAK-WT	mean	s.d.
FAK/Ambra1	0.658167	0.190308
Ambra1/Paxillin	0.2976	0.0711217
Figure 1F	COSTES
	mean	s.d.
FAK-WT	0.2274	0.0771835
FAK -/-	0.3546	0.127437
