# Supplementary material for: Ambra1 spatially regulates Src activity and Src/FAK-mediated cancer cell invasion via trafficking networks
Source: eLife. 2017 Mar 31;6:e23172. doi: 10.7554/eLife.23172 (PMC5376188; doi:10.7554/eLife.23172)
Supplement: Figure 2—source data 1. — COSTES mean and s.d. values for Figures 2C and D are shown. Mean percentage and s.d. values of cells with internalised pSrc upon transient Ambra1 knockdown by siRNA in SCC FAK-WT and -/- cells are shown (Figures 2H,J). DOI: http://dx.doi.org/10.7554/eLife.23172.008 [file elife-23172-fig2-data1.xlsx]

## Sheet: Sheet1
Figure 2C	COSTES
	mean	s.d.
FAK-WT	0.4375	0.0823644
FAK -/-	0.441833	0.0285826
Figure 2D	COSTES
	mean	s.d.
FAK-WT	0.602667	0.0932817
FAK -/-	0.537333	0.0439985
Figure 2H	cells with internalised pSrc (%)
	mean	s.d.
FAK-WT siControl	22.6836	0.918839
FAK-WT siAmbra1 pool	19.8182	5.39972
FAK -/- siControl	86	2.82843
FAK -/- siAmbra1 pool	25.4167	6.48181
Figure 2J	cells with internalised pSrc (%)
	mean	s.d.
FAK-WT siControl	6.66667	1.1547
FAK-WT siAmbra1 #1	7	3
FAK-WT siAmbra1 #2	8	1
FAK -/- siControl	94.6667	3.05505
FAK -/- siAmbra1 #1	53.3333	2.51661
FAK -/- siAmbra1 #2	55	1
