# Supplementary material for: Ambra1 spatially regulates Src activity and Src/FAK-mediated cancer cell invasion via trafficking networks
Source: eLife. 2017 Mar 31;6:e23172. doi: 10.7554/eLife.23172 (PMC5376188; doi:10.7554/eLife.23172)
Supplement: Figure 4—source data 1. — Mean percentage and s.d. values of cells with internalised pSrc upon transient Dctn1 (Figure 4C) or IFITM3 (Figure 4F) knockdown by siRNA in SCC FAK-WT and -/- cells are shown. DOI: http://dx.doi.org/10.7554/eLife.23172.013 [file elife-23172-fig4-data1.xlsx]

## Sheet: Sheet1
Figure 4C	cells with internalised pSrc (%)
	mean	s.d.
FAK-WT siControl	4	2
FAK-WT siDctn1	5	2.64575
FAK -/- siControl	92.25	0.957427
FAK -/- siDctn1	54.25	11.1168
Figure 4F	cells with internalised pSrc (%)
	mean	s.d.
FAK-WT siControl	3.33333	1.52753
FAK-WT siIFITM3	5	1.73205
FAK -/- siControl	91.6667	2.08167
FAK -/- siIFITM3	66.3333	5.85947
