# Supplementary material for: Ambra1 spatially regulates Src activity and Src/FAK-mediated cancer cell invasion via trafficking networks
Source: eLife. 2017 Mar 31;6:e23172. doi: 10.7554/eLife.23172 (PMC5376188; doi:10.7554/eLife.23172)
Supplement: Figure 5—source data 1. — Mean and s.d. values of relative adhesion on fibronectin of SCC FAK-WT, P875A/P881A and -/- cells are shown (Figure 5D). The relative mean intensity and s.e.m. of pSrc at focal adhesions are shown (Figure 5F). Relative ratios (mean and s.d.) of pFAK/FAK, pSrc/Src and Ambra1 of isolated focal adhesions are shown (Figure 5H). DOI: http://dx.doi.org/10.7554/eLife.23172.016 [file elife-23172-fig5-data1.xlsx]

## Sheet: Sheet1
Figure 5D	relative adhesion on fibronectin
time (min)	360		120		60		20
	mean	s.d.	mean	s.d.	mean	s.d.	mean	s.d.
FAK-WT	1	0	1	0	1	0	1	0
FAK P875A/P881A	1	0	1.07421	0.0597943	1.10283	0.0257767	1.21274	0.0683973
FAK -/-	1	0	1.04899	0.0736325	1.07351	0.0300506	1.19582	0.0629124
Figure 5F	relative intensity of pSrc at focal adhesions
	mean	s.e.m.
FAK-WT	1	0.0755674
FAK P875A/P881A	1.47708	0.0545793
FAK -/-	0.819499	0.0930924
Figure 5H	relative ratios
	pFAK/FAK		pSrc/Src		Ambra1
	mean	s.d.	mean	s.d.	mean	s.d.
FAK-WT	1	0	1	0	1	0
FAK P875A/P881A	1.5775	0.328773	1.3125	0.238939	1.11169	0.22804
FAK -/-			0.443333	0.186833	1.15953	0.539775
