# Supplementary material for: Ambra1 spatially regulates Src activity and Src/FAK-mediated cancer cell invasion via trafficking networks
Source: eLife. 2017 Mar 31;6:e23172. doi: 10.7554/eLife.23172 (PMC5376188; doi:10.7554/eLife.23172)
Supplement: Figure 6—source data 1. — Mean percentage and s.e.m. values of the relative invasion of SCC FAK-WT, P875A/P881A and -/- cells (Figure 6A), as well as upon Dctn1 (Figure 6F) and IFITM3 (Figure 6G) knockdown by siRNA are shown. The mean number of colonies and s.d. are shown (Figure 6C). DOI: http://dx.doi.org/10.7554/eLife.23172.020 [file elife-23172-fig6-data1.xlsx]

## Sheet: Sheet1
Figure 6A	relative invasion (%)
	mean	s.e.m.
FAK-WT	100	6.84112
FAK P875A/P881A	175.634	33.5731
FAK -/-	5.18261	1.6327
Figure 6C	number of colonies
	mean	s.d.
FAK-WT	9.66667	1.3637
FAK P875A/P881A	14.325	2.98693
FAK -/-	0.525	0.2824
Figure 6F	relative invasion (%)
	mean	s.e.m.
FAK-WT siControl	100	6.41046
FAK-WT siDctn1	95.1357	21.5074
FAK P875A/P881A siControl	212.671	54.1337
FAK P875A/P881A siDctn1	72.3613	15.1502
FAK -/- siControl	16.4774	4.46119
FAK -/- siDctn1	6.88178	3.81357
Figure 6G	relative invasion (%)
	mean	s.e.m.
FAK-WT siControl	100	11.3105
FAK-WT siIFITM3	76.1805	23.3029
FAK P875A/P881A siControl	160.067	29.5076
FAK P875A/P881A siIFITM3	32.3072	9.00189
FAK -/- siControl	3.50821	2.2996
FAK -/- siIFITM3	6.67358	2.51847
