# Supplementary material for: Ambra1 spatially regulates Src activity and Src/FAK-mediated cancer cell invasion via trafficking networks
Source: eLife. 2017 Mar 31;6:e23172. doi: 10.7554/eLife.23172 (PMC5376188; doi:10.7554/eLife.23172)
Supplement: Supplementary file 1. — SCC FAK-WT and -/- cell lysates (in triplicates) were used for Ambra1-IP in order to determine specifically interacting proteins by quantitative label-free mass spectrometry. IgG served as a negative control. Mean mass spectrometry intensities of technical duplicate data acquisitions for each biological replicate are shown. Mean intensities for proteins not detected in either technical duplicate run were imputed with 1000. Peptide and protein false discovery rates were set to 1%. The mean intensities of Ambra1/IgG as well as Ambra1-IP SCC FAK-WT/SCC FAK -/- ratios were log2-transformed. The significance of enrichment (Ambra1/IgG) was determined using two-tailed unequal variances t-test. Proteins were filtered according to their annotations with traffic-related gene ontology terms (transport, trafficking, vesicle, actin, tubulin and protein localisation). DOI: http://dx.doi.org/10.7554/eLife.23172.022 [file elife-23172-supp1.xlsx]

## Sheet: Supplementary Table 1
Supplementary Table 1 Ambra1 interacting proteins involved in trafficking.
Gene name	Protein name	UniProtKB accession	SCC FAK -/-								SCC FAK-WT								SCC FAK -/-				SCC FAK-WT			WT/-/-	log2(WT/-/-)d
			Ambra1 IP intensitya				IgG intensitya				Ambra1 IP intensitya				IgG intensitya
			Biol. rep. 1	Biol. rep. 2	Biol. rep. 3		Biol. rep. 1	Biol. rep. 2	Biol. rep. 3		Biol. rep. 1	Biol. rep. 2	Biol. rep. 3		Biol. rep. 1	Biol. rep. 2	Biol. rep. 3		Ambra1/IgG	log2(Ambra1/IgG)b	P valuec		Ambra1/IgG	log2(Ambra1/IgG)b	P valuec
Ambra1	Activating molecule in BECN1-regulated autophagy protein 1	A2AH22	18004000000	8762700000	29579000000		1000	2519300	1000		14045000000	12425000000	17123000000		265900	1000	1000		22347.9	14.448	0.08925		162721	17.312	0.00887	0.774	-0.37
Dbnl	Drebrin-like protein	Q62418	32950000	23675000	21188000		9684200	1000	1000		20023000	26453000	18410000		11619000	8448000	11855000		8.033	3.006	0.00947		2.033	1.023	0.03087	0.834	-0.262
Dctn1	Dynactin subunit 1	O08788	22322000	21991000	36809000		1000	1000	1000		7700900	16801000	11140000		2053000	1000	1000		27040.7	14.723	0.03112		17.344	4.116	0.04438	0.439	-1.187
G3bp2	Ras GTPase-activating protein-binding protein 2	P97379	24054000	36901000	45601000		1000	1000	7764400		30834000	29462000	30090000		6191700	5964800	5487900		13.72	3.778	0.02175		5.123	2.357	1e-05	0.848	-0.237
Ifitm3	Interferon-induced transmembrane protein 3	Q9CQW9	1000	10720000	23556000		1000	1000	1000		88203000	83575000	123740000		4154700	2575000	1000		11425.7	13.48	0.23537		43.906	5.456	0.01624	8.621	3.108
Kpna4	Importin subunit alpha-3	O35343	1000	1000	3924700		1000	1000	1000		4104400	4297000	3077100		1000	1000	1000		1308.9	10.354	0.42265		3826.17	11.902	0.00966	2.923	1.548
Mia3	Melanoma inhibitory activity protein 3	Q8BI84	25639000	28694000	20117000		1000	1000	1000		8690200	12563000	6785500		1000	1000	1000		24816.7	14.599	0.01008		9346.23	13.19	0.03153	0.377	-1.409
Nup153	Nucleoporin 153	E9Q3G8	19638000	24570000	21746000		1000	1000	1000		18799000	25522000	19760000		1000	1000	5094600		21984.7	14.424	0.0042		12.573	3.652	0.00223	0.972	-0.042
Ran	GTP-binding nuclear protein Ran	P62827	113070000	118180000	140980000		39517000	51327000	53055000		82884000	97097000	142760000		59024000	47788000	50127000		2.587	1.371	0.00454		2.056	1.04	0.08743	0.867	-0.206
aMean label-free MS intensity of technical duplicate data acquisitions for each biological replicate (biol. rep.). Mean intensities for proteins not detected in either technical duplicate run were imputed with 1000. Peptide and protein false discovery rates were set to 1%.
blog2-transformed ratio of Ambra1 IP over IgG control mean intensities.
cSignificance of enrichment in Ambra1 IPs (Ambra1 IP over IgG control) was determined by two-tailed unequal variances t-test.
dlog2-transformed ratio of SCC FAK-WT Ambra1 IP over SCC FAK -/- Ambra1 IP mean intensities.
