# Supplementary material for: Ambra1 spatially regulates Src activity and Src/FAK-mediated cancer cell invasion via trafficking networks
Source: eLife. 2017 Mar 31;6:e23172. doi: 10.7554/eLife.23172 (PMC5376188; doi:10.7554/eLife.23172)
Supplement: Supplementary file 2. — SCC FAK-WT and -/- cell lysates (in triplicates) were used for FAK-IP in order to determine specifically interacting proteins by quantitative label-free mass spectrometry. Mean mass spectrometry intensities of technical duplicate data acquisitions for each biological replicate are shown. Mean intensities for proteins not detected in either technical duplicate run were imputed with 1000. Peptide and protein false discovery rates were set to 1%. The mean intensities of FAK-IP SCC FAK-WT/SCC FAK -/- ratio were log2-transformed and the significance of enrichment (FAK-IP SCC FAK-WT/SCC FAK -/-) was determined using two-tailed unequal variances t-test. Proteins were filtered according to their annotations with traffic-related gene ontology terms (transport, trafficking, vesicle, actin, tubulin and protein localisation). DOI: http://dx.doi.org/10.7554/eLife.23172.023 [file elife-23172-supp2.xlsx]

## Sheet: Supplementary Table 2
Supplementary Table 2 FAK interacting proteins involved in trafficking.
Gene name	Protein name	UniProtKB accession	SCC FAK -/-				SCC FAK-WT			WT/-/-	log2(WT/-/-)b	P valuec
			FAK IP intensitya				FAK IP intensitya
			Biol. rep. 1	Biol. rep. 2	Biol. rep. 3		Biol. rep. 1	Biol. rep. 2	Biol. rep. 3
Aimp1	Aminoacyl tRNA synthase complex-interacting multifunctional protein 1;Endothelial monocyte-activating polypeptide 2	Q3UZG4	751780000	674640000	503450000		1423200000	1296000000	1258750000	2.06125	1.04352	0.00253569
Ano10	Anoctamin-10	Q8BH79	34220000	27746000	29001000		68487000	64909000	53659500	2.0563	1.04005	0.00931469
Ap3m1	AP-3 complex subunit mu-1	Q9JKC8	67255500	83449500	61184000		151055000	198010000	204100000	2.61064	1.3844	0.0119836
Atp6v1b2	V-type proton ATPase subunit B, brain isoform	P62814	88076500	100048500	103001000		208955000	238455000	187870000	2.18215	1.12575	0.0104858
Ccdc109b	Coiled-coil domain-containing protein 109B	Q810S1	1000	18636500	1000		41715000	35657500	39712500	6.28189	2.6512	0.0265519
Ccdc93	Coiled-coil domain-containing protein 93	Q7TQK5	10800800	3687700	1000		22016500	21865000	17972000	4.26885	2.09385	0.0247023
Cope	Coatomer subunit epsilon	O89079	253880000	258220000	164185000		594420000	389700000	447550000	2.11696	1.082	0.0354414
Derl2	Derlin-2	Q8BNI4	15573000	1000	4806950		33064500	37712000	36451000	5.26116	2.39538	0.0176021
Dnajc13	Protein Dnajc13 (Receptor mediated endocytosis-8)	G3X922	21448500	24292500	18454000		34120500	44925000	53603000	2.06634	1.04708	0.0462311
Ect2	Protein ECT2	Q07139	15278500	14037000	5694000		27427000	23155500	38518500	2.54505	1.3477	0.0374488
Esyt2	Extended synaptotagmin-2	Q3TZZ7	61903500	66075500	60458000		131665000	130750000	150530000	2.19142	1.13187	0.00488545
Exoc2	Exocyst complex component 2	Q9D4H1	1000	1000	1000		9502050	11924000	5292000	8906.02	13.1206	0.0442241
Flot1	Flotillin-1	O08917	18358500	1000	8189500		39814000	24351000	35928500	3.77014	1.91462	0.0261914
Fndc3a	Fibronectin type-III domain-containing protein 3A	Q8BX90	46372500	16696000	60335500		100783500	98316500	78988000	2.25348	1.17215	0.0373688
Fyttd1	UAP56-interacting factor	Q91Z49	10011150	5090000	3576350		21320500	19072500	29765500	3.75631	1.90932	0.0167836
Ifitm3	Interferon-induced transmembrane protein 3	Q9CQW9	6633950	10218700	9357200		36835000	36406500	38012500	4.24474	2.08568	0.000275689
Kpna1	Importin subunit alpha-1	Q60960	21164500	45642000	29185500		110653500	104421000	90218000	3.1804	1.66921	0.0019791
Myo1c	Unconventional myosin-Ic	Q9WTI7	640690000	603230000	541290000		1414600000	1430250000	1292950000	2.31782	1.21277	0.000270085
Myo5a	Unconventional myosin-Va	D3Z4J3	38005500	33786500	40084000		158085000	111195000	111300000	3.4018	1.7663	0.0276466
Nedd4l	E3 ubiquitin-protein ligase NEDD4-like	Q8CFI0	167735000	137600000	174160000		379855000	390015000	333510000	2.30113	1.20234	0.00116595
Nefl	Neurofilament light polypeptide	P08551	29864000	30579500	27880500		216060000	153710000	129445000	5.65209	2.49878	0.0335824
Nmd3	60S ribosomal export protein NMD3	Q99L48	8342000	15676000	16215500		42243000	40018000	44892000	3.16038	1.6601	0.00179879
Nup88	Nuclear pore complex protein Nup88	Q8CEC0	7148500	6891500	1000		20846000	11949500	16856500	3.53622	1.82221	0.0273361
Pik3r4	Phosphoinositide 3-kinase regulatory subunit 4	Q8VD65	1000	1000	2816700		11811000	8923650	10100600	10.9395	3.45148	0.00184861
Ptgs2	Prostaglandin G/H synthase 2	Q05769	7169300	6058550	10772900		166190000	86037000	113184500	15.225	3.92837	0.0397713
Ptpn1	Tyrosine-protein phosphatase non-receptor type 1	P35821	10824750	5053500	11362500		28431500	21258000	19326500	2.53356	1.34116	0.0183118
Ptpn23	Tyrosine-protein phosphatase non-receptor type 23	Q6PB44	34547000	14401500	23207500		55343500	63447000	49058000	2.32619	1.21797	0.0140586
Scyl2	SCY1-like protein 2	Q8CFE4	8211750	4218200	3003100		14016000	12676000	10994500	2.44193	1.28802	0.0238893
Slc16a1	Monocarboxylate transporter 1	P53986	36993500	35171000	21574500		79128000	57215500	68817000	2.18864	1.13003	0.011231
Slc16a10	Monocarboxylate transporter 10	Q3U9N9	4595350	12316500	12827700		94041500	48138000	73537000	7.25352	2.85868	0.0384327
Src	Neuronal proto-oncogene tyrosine-protein kinase Src	P05480	40326500	61418000	22912000		466060000	587845000	568955000	13.0187	3.70251	0.00328002
Stx18	Syntaxin-18	Q8VDS8	29941500	1000	21110500		40802500	73913000	62379500	3.46885	1.79446	0.0334608
Ube2o	Ubiquitin-conjugating enzyme E2 O	Q6ZPJ3	807250	725600	1000		9701450	11907500	8939100	19.9159	4.31585	0.00524041
Vapa	Vesicle-associated membrane protein-associated protein A	Q9WV55	12548500	6961000	10806450		29132500	25487000	26799000	2.68567	1.42528	0.00191125
aMean label-free MS intensity of technical duplicate data acquisitions for each biological replicate (biol. rep.). Mean intensities for proteins not detected in either technical duplicate run were imputed with 1000. Peptide and protein false discovery rates were set to 1%.
blog2-transformed ratio of SCC FAK-WT FAK IP over SCC FAK -/- control FAK IP mean intensities.
cSignificance of enrichment in FAK IPs (SCC FAK-WT FAK IP over SCC FAK -/- control FAK IP) was determined by two-tailed unequal variances t-test.
