# Supplementary material for: Ambra1 spatially regulates Src activity and Src/FAK-mediated cancer cell invasion via trafficking networks
Source: eLife. 2017 Mar 31;6:e23172. doi: 10.7554/eLife.23172 (PMC5376188; doi:10.7554/eLife.23172)
Supplement: Supplementary file 3. — SCC FAK-WT and -/- cell lysates (in triplicates) were used for pSrc Y416-IP in order to determine specifically interacting proteins by quantitative label-free mass spectrometry. IgG served as a negative control. Mean mass spectrometry intensities of technical duplicate data acquisitions for each biological replicate are shown. Mean intensities for proteins not detected in either technical duplicate run were imputed with 1000. Peptide and protein false discovery rates were set to 1%. The mean intensities of pSrc/IgG as well as pSrc-IP SCC FAK-WT/SCC FAK -/- ratios were log2-transformed. The significance of enrichment (pSrc/IgG) was determined using two-tailed unequal variances t-test. Proteins were filtered according to their annotations with traffic-related gene ontology terms (transport, trafficking, vesicle, actin, tubulin and protein localisation). DOI: http://dx.doi.org/10.7554/eLife.23172.024 [file elife-23172-supp3.xlsx]

## Sheet: Supplementary Table 3
Supplementary Table 3 pSrc Y416 interacting proteins involved in trafficking.
Gene name	Protein name	UniProtKB accession	SCC FAK -/-								SCC FAK-WT							SCC FAK -/-				SCC FAK-WT			WT/-/-	log2(WT/-/-)e
			pSrc IP intensitya				IgG intensitya				pSrc IP intensitya,b			IgG intensitya
			Biol. rep. 1	Biol. rep. 2	Biol. rep. 3		Biol. rep. 1	Biol. rep. 2	Biol. rep. 3		Biol. rep. 1	Biol. rep. 2		Biol. rep. 1	Biol. rep. 2	Biol. rep. 3		pSrc/IgG	log2(pSrc/IgG)c	P valued		pSrc/IgG	log2(pSrc/IgG)c	P valued
Cct6a	T-complex protein 1 subunit zeta	P80317	1000	672717	1000		1000	318811	1000		2.74304e+06	3.42496e+06		1.85906e+06	2.75194e+06	1.55663e+06		2.10316	1.07256	0.602586		1.50009	0.585049	0.0484504	0.713256	-0.487509
Cct8	T-complex protein 1 subunit theta	H3BL49	1000	1000	1000		1000	1000	1000		1.59208e+06	1.22145e+06		373649	874453	687029		1	0	–		2.18089	1.12491	0.00649765	2.18089	1.12491
Dynlrb1	Dynein light chain roadblock-type 1	P62627	2.12357e+06	3.13857e+06	908063		1132800	416301	1000		1000	331095		1000	330317	1000		3.98052	1.99296	0.0251279		1.499	0.584001	0.790386	0.376585	-1.40895
Flna	Filamin-A	B7FAV1	7.13777e+06	5.60939e+06	268413		1.54867e+07	1.12378e+07	1.19657e+06		1.94605e+07	1.50823e+07		5.1935e+06	1.34676e+07	4.95968e+06		0.466158	-1.10111	0.159575		2.19359	1.13329	0.0140857	4.70568	2.2344
Hspa8	Heat shock cognate 71 kDa protein	P63017	5.77924e+08	4.3185e+08	1.40334e+08		8.18217e+08	6.55265e+08	1.66666e+08		2.42564e+09	1.82581e+09		5.4892e+08	1.31119e+09	7.20217e+08		0.701222	-0.512057	0.318979		2.47146	1.30536	0.00401128	3.52451	1.81742
Ifitm3	Interferon-induced transmembrane protein 3	Q9CQW9	1000	1000	1000		1000	1000	1000		2.68053e+06	2.92485e+06		1000	1000	1000		1	0	–		2802.69	11.4526	0.00419235	2802.69	11.4526
Ptk2	Focal adhesion kinase 1	P34152	1000	1000	1000		1000	1000	1000		3.48593e+06	1.91554e+06		1000	808739	1000		1	0	–		9.99359	3.321	0.0193957	9.99359	3.321
Src	Neuronal proto-oncogene tyrosine-protein kinase Src	Q80XU2	1.68318e+06	619585	867203		1000	1000	1000		2.88253e+07	1.75122e+07		1000	1000	1000		1056.66	10.0453	0.00976347		23168.8	14.4999	0.00698459	21.9265	4.4546
aMean label-free MS intensity of technical duplicate data acquisitions for each biological replicate (biol. rep.). Mean intensities for proteins not detected in either technical duplicate run were imputed with 1000. Peptide and protein false discovery rates were set to 1%.
bTwo biological replicates were performed for SCC FAK-WT pSrc IPs.
clog2-transformed ratio of pSrc IP over IgG control mean intensities.
dSignificance of enrichment in pSrc IPs (pSrc IP over IgG control) was determined by two-tailed unequal variances t-test.
elog2-transformed ratio of SCC FAK-WT pSrc IP over SCC FAK -/- pSrc IP mean intensities.
